# Supplementary material for: Who are you, Griselda? A replacement name for a new genus of the Asiatic short-tailed shrews (Mammalia, Eulipotyphla, Soricidae): molecular and morphological analyses with the discussion of tribal affinities
Source: Zookeys. 2019 Nov 11;888:133–58. doi: 10.3897/zookeys.888.37982 (PMC6861342; doi:10.3897/zookeys.888.37982)
Supplement: XML Treatment for Parablarinella [file zookeys.888.37982-treatment1.xml]

<!DOCTYPE tp:taxon-treatment
  PUBLIC "-//TaxonX//DTD Taxonomic Treatment Publishing DTD v0 20100105//EN" "tax-treatment-NSO.dtd">
<tp:taxon-treatment xmlns:tp="http://www.plazi.org/taxpub"><tp:treatment-meta><kwd-group><label>Taxon classification</label><kwd><named-content xmlns:xlink="http://www.w3.org/1999/xlink" content-type="kingdom">Animalia</named-content></kwd><kwd><named-content xmlns:xlink="http://www.w3.org/1999/xlink" content-type="order">Soricomorpha</named-content></kwd><kwd><named-content xmlns:xlink="http://www.w3.org/1999/xlink" content-type="family">Soricidae</named-content></kwd></kwd-group><mixed-citation publication-type="journal"><person-group><name><surname>Bannikova</surname><given-names>Anna A.</given-names></name><name><surname>Jenkins</surname><given-names>Paulina D.</given-names></name><name><surname>Solovyeva</surname><given-names>Evgeniya N.</given-names></name><name><surname>Pavlova</surname><given-names>Svetlana V.</given-names></name><name><surname>Demidova</surname><given-names>Tatiana B.</given-names></name><name><surname>Simanovsky</surname><given-names>Sergey A.</given-names></name><name><surname>Sheftel</surname><given-names>Boris I.</given-names></name><name><surname>Lebedev</surname><given-names>Vladimir S.</given-names></name><name><surname>Fang</surname><given-names>Yun</given-names></name><name><surname>Dalen</surname><given-names>Love</given-names></name><name><surname>Abramov</surname><given-names>Alexei V.</given-names></name></person-group><article-title>Who are you, Griselda? A replacement name for a new genus of the Asiatic short-tailed shrews (<tp:taxon-name><tp:taxon-name-part taxon-name-part-type="class">Mammalia</tp:taxon-name-part></tp:taxon-name>, Eulipotyphla, <tp:taxon-name><tp:taxon-name-part taxon-name-part-type="family">Soricidae</tp:taxon-name-part></tp:taxon-name>): molecular and morphological analyses with the discussion of tribal affinities</article-title><source>Zookeys</source><day>11</day><month>11</month><year>2019</year><volume>888</volume><fpage>133</fpage><lpage>158</lpage><pub-id pub-id-type="doi">10.3897/zookeys.888.37982</pub-id></mixed-citation></tp:treatment-meta><tp:nomenclature><tp:taxon-name><object-id xmlns:xlink="http://www.w3.org/1999/xlink" content-type="arpha" xlink:type="simple">C63F24D9-4C6F-5910-9520-A9641EB26435</object-id>
              <tp:taxon-name-part taxon-name-part-type="genus" reg="Parablarinella">Parablarinella</tp:taxon-name-part>
            </tp:taxon-name><tp:taxon-status xmlns:xlink="http://www.w3.org/1999/xlink" xlink:type="simple">nom. nov.</tp:taxon-status><tp:nomenclature-citation-list><tp:nomenclature-citation><tp:taxon-name>
                  <tp:taxon-name-part taxon-name-part-type="genus" reg="Pantherina">Pantherina</tp:taxon-name-part>
                </tp:taxon-name><comment>He in <xref ref-type="bibr" rid="B23">He et al. 2018</xref>, not <tp:taxon-name><tp:taxon-name-part taxon-name-part-type="genus" reg="Pantherina">Pantherina</tp:taxon-name-part></tp:taxon-name> Curletti, 1998 (<tp:taxon-name><tp:taxon-name-part taxon-name-part-type="order">Coleoptera</tp:taxon-name-part></tp:taxon-name>).</comment></tp:nomenclature-citation></tp:nomenclature-citation-list></tp:nomenclature><tp:treatment-sec sec-type="Type species" id="SECID0EJTTS"><p><bold>Type species.</bold><italic><tp:taxon-name><tp:taxon-name-part taxon-name-part-type="genus" reg="Blarinella">Blarinella</tp:taxon-name-part> <tp:taxon-name-part taxon-name-part-type="species" reg="griselda">griselda</tp:taxon-name-part></tp:taxon-name></italic> Thomas, 1912.</p></tp:treatment-sec><tp:treatment-sec sec-type="Distribution" id="SECID0EJDST"><p><bold>Distribution.</bold> Endemic to China. Known from a few specimens from southern Gansu, north-western Sichuan and southern Shaanxi.</p></tp:treatment-sec><tp:treatment-sec sec-type="Etymology" id="SECID0EJTET"><p><bold>Etymology.</bold> The name of the new genus is derived from the Greek word παρά “para” (near) and the generic name <italic><tp:taxon-name><tp:taxon-name-part taxon-name-part-type="genus" reg="Blarinella">Blarinella</tp:taxon-name-part></tp:taxon-name></italic> previously attributed to this taxon. Gender is feminine.</p></tp:treatment-sec><tp:treatment-sec sec-type="Amplified diagnosis" id="SECID0EJTAD"><p><bold>Amplified diagnosis.</bold> A medium-sized shrew, externally similar in appearance to <italic><tp:taxon-name><tp:taxon-name-part taxon-name-part-type="genus" reg="Blarinella">Blarinella</tp:taxon-name-part></tp:taxon-name></italic>. Genetically and karyotypically distinct from that genus and distinguished by a combination of the following craniodental characters. Angle of principal to posterior cusp of I1 moderately shallow, greater than 90°; Un3 smaller than Un2 but not markedly so; lingual margin of P4 curved, hypocone absent; talonid of m1 and m2 with a low distinct mesoconid and a separate, distinct entoconid with a very low indistinct entoconid crest scarcely linking to the metaconid; talonid of m3 with a small but distinct mesoconid. The foramen ovale is centrally positioned on the inferior articular facet; small foramen present on rostrum above P4, posterior to the rostral fossa, within depression leading to the infraorbital canal; reticulation of the wall of the mesopterygoid fossa extends to the base of the fossa and posteriorly beyond the hamular processes and close to the level of the vidian foramina; mandibular foramen well separated from ramal foramen and clearly visible in lingual view; ramal foramen posterodorsally positioned, largely concealed within the ventral border of the temporal fossa, not or barely visible in lingual view.</p></tp:treatment-sec><ref-list><ref id="B23"><mixed-citation xmlns:xlink="http://www.w3.org/1999/xlink" xlink:type="simple"><person-group><name name-style="western"><surname>He</surname><given-names>K</given-names></name><name name-style="western"><surname>Chen</surname><given-names>X</given-names></name><name name-style="western"><surname>Chen</surname><given-names>P</given-names></name><name name-style="western"><surname>He</surname><given-names>S-W</given-names></name><name name-style="western"><surname>Chen</surname><given-names>F</given-names></name><name name-style="western"><surname>Jiang</surname><given-names>X-L</given-names></name><name name-style="western"><surname>Campbell</surname><given-names>KL</given-names></name></person-group> (<year>2018</year>) <article-title>A new genus of Asiatic short-tailed shrew (<tp:taxon-name><tp:taxon-name-part taxon-name-part-type="family">Soricidae</tp:taxon-name-part></tp:taxon-name>, Eulipotyphla) based on molecular and morphological comparisons.</article-title><source>Zoological Research</source><volume>39</volume>(<issue>5</issue>): <fpage>309</fpage>–<lpage>323</lpage>. <ext-link xlink:type="simple" ext-link-type="doi" xlink:href="10.24272/j.issn.2095-8137.2018.058">https://doi.org/10.24272/j.issn.2095-8137.2018.058</ext-link></mixed-citation></ref></ref-list></tp:taxon-treatment>
